# Supplementary material for: Amyloid-β Oligomer-Induced Electrophysiological Mechanisms and Electrical Impedance Changes in Neurons
Source: Sensors (Basel). 2024 Feb 14;24(4):1211. doi: 10.3390/s24041211 (PMC10892449; doi:10.3390/s24041211)
Supplement: Supplementary file 1 [file sensors-24-01211-s001.zip]

Archive with 1 entries (1 files):
- sensors-2847813-supplementary.pdf
